# Supplementary material for: A user exposure based approach for non-structural road network vulnerability analysis
Source: PLoS One. 2017 Nov 27;12(11):e0188790. doi: 10.1371/journal.pone.0188790 (PMC5703479; doi:10.1371/journal.pone.0188790)
Supplement: S1 Table — (XLSX) [file pone.0188790.s003.xlsx]

## Sheet: Sheet1
Rank of vulnerability	Link ID	Capacity (veh/h)	V/C ratio value	Vulnerability value	Rank of vulnerability	Link ID	Capacity (veh/h)	V/C ratio value	Vulnerability value
1	33	470	0.802128	1.71111	39	41	470	0.389362	1.23684
2	36	470	0.717021	1.68889	41	60	1880	0.323936	1.23333
3	19	470	0.87234	1.66667	40	56	1880	0.320213	1.23333
4	4	470	0.93617	1.63158	42	17	470	0.442553	1.21739
5	14	470	0.948936	1.63158	43	75	470	0.359574	1.21739
6	29	470	1.11915	1.60526	44	70	470	0.285106	1.2
8	40	470	1.39149	1.6	45	61	470	0.26383	1.2
7	16	470	0.791489	1.6	46	49	470	0.323404	1.2
9	48	470	1.1	1.57895	47	53	470	0.323404	1.2
10	31	470	1.30426	1.55556	48	73	470	0.23617	1.2
11	10	470	1.24255	1.55556	49	68	470	0.285106	1.18421
12	34	470	0.948936	1.46667	50	38	1880	0.331915	1.17391
13	74	470	0.834043	1.43333	51	37	1880	0.35	1.17391
14	39	470	0.797872	1.43333	52	8	1410	0.235461	1.16667
15	32	1880	0.845213	1.42105	53	57	1410	0.195745	1.13333
16	15	470	0.714894	1.4	54	45	1410	0.193617	1.13333
17	47	940	0.746809	1.39474	55	59	470	0.210638	1.13333
18	27	1880	0.771277	1.39474	58	72	470	0.191489	1.13333
19	71	470	0.629787	1.36667	57	69	470	0.221277	1.13333
20	25	940	0.667021	1.34783	56	65	470	0.206383	1.13333
21	26	940	0.66383	1.34783	59	6	1410	0.219149	1.13333
22	13	940	0.667021	1.34211	60	44	470	0.214894	1.13158
23	23	940	0.66383	1.34211	61	55	1410	0.284397	1.13043
24	7	1880	0.515426	1.33333	62	63	470	0.191489	1.10526
25	42	470	0.521277	1.33333	63	64	470	0.153191	1.08889
26	35	1880	0.518617	1.33333	64	50	1410	0.211348	1.08696
27	28	940	0.504255	1.31111	65	11	1410	0.119858	1.06667
28	43	940	0.469149	1.31111	66	18	1880	0.161702	1.06667
29	66	470	0.619149	1.30435	67	54	1880	0.110638	1.06667
30	20	470	0.646809	1.30435	68	67	940	0.103191	1.03333
31	2	1880	0.471809	1.3	69	46	940	0.110638	1.03333
32	5	1880	0.487234	1.3	70	3	1880	0.0845745	1
33	12	470	0.434043	1.3	71	1	1880	0.0590426	0.955556
34	22	470	0.995745	1.28947	72	9	1410	0.0595745	0.933333
37	76	470	0.438298	1.26667	74	24	470	0.489362	0.426667
35	52	470	0.370213	1.26667	73	21	470	0.468085	0.426667
36	58	470	0.370213	1.26667	75	30	470	0.382979	0.416667
38	62	470	0.376596	1.26667	76	51	470	0.446809	0.416667
